# Supplementary material for: Epithelial-Mesenchymal Plasticity Induced by Discontinuous Exposure to TGFβ1 Promotes Tumour Growth
Source: Biology (Basel). 2022 Jul 12;11(7):1046. doi: 10.3390/biology11071046 (PMC9312510; doi:10.3390/biology11071046)
Supplement: Supplementary file 1 [file biology-11-01046-s001.zip]

Archive with 1 entries (1 files):
- biology-1697036-Supplementary.pdf
